# Supplementary material for: Maternal Fever and Reduced Fetal Movement as Predictive Risk Factors for Adverse Neonatal Outcome in Cases of Congenital SARS-CoV-2 Infection: A Meta-Analysis of Individual Participant Data from Case Reports and Case Series
Source: Viruses. 2023 Jul 24;15(7):1615. doi: 10.3390/v15071615 (PMC10384546; doi:10.3390/v15071615)
Supplement: Supplementary file 1 [file viruses-15-01615-s001.zip]

Archive with 1 entries (1 files):
- viruses-2492773-supplementary.pdf
